# Supplementary material for: Ultrarobust Actuator Comprising High-Strength Carbon Fibers and Commercially Available Polycarbonate with Multi-Stimulus Responses and Programmable Deformation
Source: Polymers (Basel). 2024 Apr 19;16(8):1144. doi: 10.3390/polym16081144 (PMC11053830; doi:10.3390/polym16081144)
Supplement: Supplementary file 1 [file polymers-16-01144-s001.zip]

Archive with 14 entries (14 files):
- Movie S1-1 PCF-1(0.1mm).mp4
- Movie S1-2 PCF-2(0.15mm).mp4
- Movie S1-3 PCF-3(0.2mm).mp4
- Movie S1-4 PCF-4(0.25mm).mp4
- Movie S2-1 Apple flower.mp4
- Movie S2-2 Windmill jasmine.mp4
- Movie S3-1 Arm.mp4
- Movie S3-2 Gripper.mp4
- Movie S4-1 High Five.mp4
- Movie S4-2 OK.mp4
- Movie S4-3 one.mp4
- Movie S4-4 victory.mp4
- Supporting information.pdf
- The five-finger gripper.mp4
